# Supplementary material for: Quiescent OXPHOS-High Triple-Negative Breast Cancer Cells That Persist After Chemotherapy Depend on BCL-XL for Survival
Source: Cells. 2025 Oct 8;14(19):1557. doi: 10.3390/cells14191557 (PMC12524137; doi:10.3390/cells14191557)
Supplement: Supplementary file 1 [file cells-14-01557-s001.zip]

Archive with 1 entries (1 files):
- cells-3858301-supplementary.pdf
